# Supplementary material for: Chagas vectors Panstrongylus chinai (Del Ponte, 1929) and Panstrongylus howardi (Neiva, 1911): chromatic forms or true species?
Source: Parasit Vectors. 2020 May 6;13:226. doi: 10.1186/s13071-020-04097-z (PMC7201598; doi:10.1186/s13071-020-04097-z)
Supplement: Supplementary file 1 — Additional file 1: Table S1. Geographical location and altitude of studied communities in Loja and Manabí provinces, Ecuador. [file 13071_2020_4097_MOESM1_ESM.xlsx]

## Sheet: Table S1
	Additional file 1: Table S1. Geographical location and altitude of studied communities in Loja and Manabí provinces, Ecuador.
	Localities	Year	Latitude	Longitude	Altitude	APH	CYT	ADULTS	EGGS	MG	EC	ENM
	Loja
1	Santarum	2004	-4.25185	-79.2884	1500							X
2	Ganacay	2004	-3.3645	-79.4685	1200							X
3	Ashimingo	2005	-4.04361	-79.7305	942	X				X
4	Limones	2005	-4.38341	-80.3492	182		X
5	El Huayco	2006	-4.09102	-79.3228	1357	X			X		X
6	Bramaderos	2006	-4.07935	-79.8223	880	X		X		X
7	La Extensa	2006	-40.395	-79.3618	1259	X		X		X
8	El Limón	2006	-4.04972	-79.8114	800	X		X
9	Lucarqui	2006	-4.12467	-79.835	731			X
10	Santa Ester	2007	-44123885	-79.5582	1083	X		X		X
11	Chaquizhca	2008	-4.23263	-79.5901	1170	X		X	X	X	X	X
12	Tacoranga	2008	-4.11105	-79.7074	1520	X		X	X		X
13	Coamine	2008	-4.12942	-79.6112	1218	X		X
14	Vega del Carmen	2009	-4.10611	-79.5901	1158	X		X	X		X
15	Jaguay	2009	-4.26401	-80.1499	308	X		X		X
16	Guara	2010	-4.25007	-79.5798	1168	X		X	X	X	X	X
17	Bella María	2011	-4.19718	-79.6103	1260	X			X		X
18	San Agustin	2002	-3.50915	-79.9934	21							X
19	Zaracay Viejo	2002	-3.68177	-79.861	321							X
20	La Victoria De Imbana	2002	-3.84734	-79.0798	2325							X
21	Venados	2002	-3.88892	-79.8265	879							X
22	Chirimoyos	2008	-3.93495	-80.0912	573							X
23	Las Cochas	2009	-4.05729	-79.5812	1751							X
24	Pindal Grande	2008	-4.1306	-80.1085	880							X
25	Tumbunuma	2008	-4.29322	-79.7849	1323							X
26	Saucillo	2002	-4.27445	-80.1948	251							X
27	Catamayo	2012	-3.98968	-79.3537	1293							X
28	Yamana	2009	-4.00219	-79.6992	1100							X
29	Catacocha	2010	-4.0289	-79.6931	996							X
30	Guachanama	2002	-4.13623	-79.836	768							X
31	Naranjo Dulce	2007	-4.08213	-79.7006	1392							X
32	Zapotillo	2008	-4.26189	-80.1526	482							X
33	San Francisco	2006	-4.09208	-79.3536	1265							X
34	Santa Rita	2010	-4.11429	-79.3472	1266							X
35	Chirimoyos	2010	-4.12947	-79.5456	1156							X
36	Cariamanga	2018	-4.21596	-79.5668	1143							X
37	Naranjillo	2018	-4.21596	-79.5668	1143							X
38	Gualgama	2009	-4.37195	-79.7565	1312							X
39	Jacapo	2009	-4.36621	-79.4162	1525							X
40	Amaluza	2008	-4.54159	-79.4228	1760							X
41	Sanambay	2006	-4.59822	-79.4524	1911							X
	Manabí
1	Ciénega	2004	-1.02	-80.359	52	X	X			X
2	Quebrada de Maconta	2004	-1.05836	-80.363	150							X
3	La Balsita	2004	-1.00033	-80.3916	100							X
4	San Gregorio	2004	-1.04013	-80.234	150							X
5	El Tigre	2004	-1.01309	-80.1805	100							X
6	Pachinche	2004	-1.1472	-80.3793	100							X
7	Bejuco	2007	-0.97258	-80.3446	400	X		X	X	X	X
8	Zapallo	2007	-1.0127	-80.3792	250	X				X
9	La Encantada	2007	-1.00411	-80.2692	300	X		X		X		X
10	Pimpiguasí	2007	-1.01147	-80.3664	70	X						X
11	Maconta Abajo	2008	-1.0848	-80.3781	197	X		X		X		X
12	Mauricio	2002	-0.666168	-80.3799	46							X
13	Limon	2002	-1.08912	-80.4095	80							X
14	Lagunas	2002	-1.11975	-80.6546	175							X
15	Las Mercedes	2002	-1.10797	-80.1426	204							X
16	La Cuesta	2002	-1.32394	-80.6342	423							X
17	Punta larga	2002	-0.32012	-80.3213	150							X
18	Bachillero	2002	-0.766667	-80.1833	24							X
19	Liguiqui	2009	-1.03352	-80.8847	200							X
20	Pacoche	2009	-1.04653	-80.868	244							X
21	Santa rosa de las Palmas	2009	-1.06119	-80.6022	294							X
22	Agua blanca	2010	-1.53559	-80.7301	185							X
23	Abdon Calderon	2002	-1.01388	-80.3688	46							X
24	Chirijos	2002	-1.03254	-80.2345	152							X
25	Jesus María	2008	-1.02653	-80.2238	243							X
26	San Gabriel	2004	-1.0127	-80.3792	52							X
27	San Francisco	2008	-1.26836	-80.5394	364							X
